# Supplementary material for: Smart Poly(lactide)-b-poly(triethylene glycol methyl ether methacrylate) (PLA-b-PTEGMA) Block Copolymers: One-Pot Synthesis, Temperature Behavior, and Controlled Release of Paclitaxel
Source: Pharmaceutics. 2023 Apr 8;15(4):1191. doi: 10.3390/pharmaceutics15041191 (PMC10143907; doi:10.3390/pharmaceutics15041191)
Supplement: Supplementary file 1 [file pharmaceutics-15-01191-s001.zip]

Archive with 1 entries (1 files):
- pharmaceutics-2301364-supplementary.pdf
